# Supplementary material for: No diurnal variation of classical and candidate biomarkers of Alzheimer’s disease in CSF
Source: Mol Neurodegener. 2016 Sep 7;11(1):65. doi: 10.1186/s13024-016-0130-3 (PMC5013624; doi:10.1186/s13024-016-0130-3)
Supplement: Additional file 4: — Raw data. (XLSX 28 kb) [file 13024_2016_130_MOESM4_ESM.xlsx]

## Sheet: data
Patient #	Time point	Drainage	Abeta38 MSD	Abeta40 MSD	Abeta42 MSD	sAPPalfa	sAPPbeta	YKL-40	VILIP-1	Neurogranin	Orexin-A	Abeta42 Fujirebio	t-tau Fujirebio	p-tau Fujirebio	Abeta38 Euroimmun	Abeta40 Euroimmun	Abeta42 Euroimmun	tau Euroimmun	apoE
1	1	ventricular	1315.9	3369.98	259.396	138.343	171.212	929770	0,098	893.265	650	780	771	51
2	1	ventricular	132.897	390.583	20.8053	18.6318	6.79946	286939	0,102	<120	339	114	1546	15			70.6154	1023.89	3.41453
3	1	ventricular	807.111	1978.88	122.41	19.6174	22.0969	272609	0,098	169.685	305	387	595	30	1135.8	3444.55	274.3	892.565	16.7829
4	1	lumbar	80.9677	194.085	16.5881	19.9089	10.8507	109970	0,098	<120	41	97	100						.
5	1	ventricular	1410.36	4172.36	152.868	32.9526	32.6586	685593	0,088	357.621	439	270	1218	74	1381.27	4668.61	179.059	891.878	30.948
6	1
7	1	lumbar	2219.22	5191.19	586.28	173.712	111.766	156334	0,116	128.031	697	1089	205	36	1733.84	7185.94	796.209	104.664	24.8568
8	1	ventricular	357.514	848.274	51.2484	41.1362	25.43	344912	0,111	<120	301	408	155	25	566.41	1553.85	135.321	143.96	22.593
9	1	ventricular	2189.95	5800.46	921.218	232.712	218.401	193169	0,128	369.594	825	1507	205	52	1858.82	7879.42	1253.42		24.4774
10	1	lumbar	1781.31	4380.37	524.44	126.359	103.633	165479	0,136	<120	768	877	186	34	1235.72	4901.46	546.859		9.23175
11	1	lumbar	527.201	1931.87	199.282	124.358	115.857	95866.4	0,120	269.043	658	446	72	23	529.686	2291.13	301.727		14.5099
12	1	lumbar	1229.16	3005.81	163.158	429.626	264.739	266580	0,072	271.229	898	754	323	49	1678.89	6512.86	431.771	461.524	70.4708
13	1	lumbar	1897.02	4065.91	386.184	210.495	175.133	116138	0,116	1005.49	532	1151	853	103	2125.42	8614.59	839.09	630.987	78.0214
1	2	ventricular	974.566	2555.19	210.847	173.057	198.639	902191	0,500	1200.1	486	643	879	43	1122.03	3919.83	263.986	997.535	22.0503
2	2	ventricular	137.797	382.184	19.8167	19.3519	8.65648	256051	0,212	<120	335	106	1832	16	296.876		87.1412	1159.76	8.36252
3	2	ventricular	685.1	1648.47	97.8176	14.8189	24.0233	402690	0,093	276.838	280	429	684	32	1431.22	5231.53	337.985	942.945	18.6802
4	2	lumbar	59.7528	143.44	13.4435	8.26467	3.88999	119407	0,102	<120	38	94	110						.
5	2	ventricular	1331.95	3528.33	127.16	44.306	41.4299	416896	0,116	171.627	439	263	1508	78	1367.48	4745.69	167.766	809.798	31.9836
6	2
7	2	lumbar	934.06	2802.47	280.545	137.696	122.208	184253	0,111	253.682	540	809	167	30	1156.19	4582.61	465.49	86.8736	43.1627
8	2	ventricular	391.35	915.566	50.1082	48.9873	25.6151	372364	0,102	<120	271	431	185	30	648.512	1935.75	161.245	138.011	18.9225
9	2	ventricular	1123.48	2907.09	279.174	147.862	132.001	150822	0,098	352.262	659	1145	179	48	1247.65	4215.94	546.254		22.6668
10	2	lumbar	921.866	2187.71	160.646	278.578	220.635	155327	0,124	153.716	782	576	202	38	1120.47	3224.56	314.341	244.183	40.2852
11	2	lumbar	199.523	559.164	24.2656	8.44794	1.79482	345850	0,781	<120	95	579	75	21			90.1909	1243.16	12.0927
12	2	lumbar	1498.89	3469.49	188.77	391.438	294.953	276881	0,143	355.86	875	783	331	51	1929.61	7753.86	545.489	454.793	79.7272
13	2	lumbar	1822.56	3875.18	383.667	180.457	167.715	65409.5	0,120	806.305	520	1129	728	97	1989.65	7629.85	753.74	542.55	57.5183
1	3	ventricular	928.541	2631.82	215.55	261.979	219.796	866324	0,317	1120.81	430	613	897	45	839.913	3270.15	268.991	1000.1	26.1054
2	3	ventricular	146.69	440.195	23.3293	19.2987	6.47753	265152	0,206	147.103	336	102	1561	16			81.087	986.29	6.81171
3	3	ventricular	1193.94	2795.86	223.321	38.4545	41.0277	349251	0,093	258.892	395	540	783	34	1468.68	5578.95	393.292	942.605	18.7801
4	3	lumbar	55.5685	136.381	10.2034	6.89834	4.16212	134953	0,098	<120	42	94	124						.
5	3	ventricular	1282.1	3114.48	86.1349	45.9361	47.2537	580575	0,116	392.611	445	153	988	67
6	3	lumbar	459.856	1310.2	44.0337	5.64808	2.46072	380935	0,111	<120	202	273	330	24	645.21	2090.05	104.939	398.521	15.1564
7	3	lumbar	718.274	1829.74	145.076	45.1221	50.9605	92664.6	0,107	505.143	308	1063	148	33	1106.83	3336.84	283.388	75.1061	25.5747
8	3	ventricular	346.242	737.957	41.6359	41.5845	26.7569	364675	0,102	<120	282	405	207	29	657.714	1887.83	162.862	205.187	22.8765
9	3	ventricular	1463.76	3789.49	384.752	240.872	259.008	144547	0,116	251.679	753	1243	265	49	1931.09	7570.63	892.826		46.5932
10	3	lumbar	1022.48	2218.36	162.999	320.889	214.546	172876	0,098	186.392	791	697	265	38	1214.21	3312.81	277.396	240.748	44.3622
11	3
12	3	lumbar	1815.47	4097.92	232.807	383.711	304.189	293951	0,143	526.213	881	535	401	57	2106.98	7948.34	542.034	487.86	84.2442
13	3	lumbar	1684.75	3508.79	329.187	196.069	174.418	95183.6	0,116	814.602	520	1124	673	93	1913.73	7052.01	727.868	538.396	53.6362
1	4	ventricular	868.571	2455.5	218.257	144.682	168.828	1.02001e+06	0,407	1291.16	465	557	779	47	1186.1	4306.35	374.576	1021.14	25.7822
2	4	ventricular	134.813	379.01	18.7439	19.5909	8.44541	264134	0,111	144.762	325	131	1271	16	277.541		82.7169	1501.03	7.99065
3	4	ventricular	1526.77	3205.04	221.835	38.5261	37.0501	344492	0,077	275.516	352	651	923	50	1937.69	7179.67	598.787	1009.93	25.6893
4	4	lumbar	53.1983	135.678	10.9138	7.98848	4.28408	148005	0,093	149.86	57	93	133						.
5	4	ventricular	1267.6	3150.31	107.853	46.4235	40.3027	562236	0,111	335.474	423	227	1213	63	1388.86	4183.73	167.132	820.335	33.0037
6	4	lumbar	476.685	1301.34	42.3402	5.81079	2.47203	368451	0,088	<120	305	140	315	26	749.231	2229.29	94.1802	434.272	14.2261
7	4	lumbar	828.909	2157.87	191.895	61.5622	74.769	109511	0,107	544.505	331	1045	89	32	854.665	2598.08	230.218	49.1824	20.3534
8	4	ventricular	418.547	1100.26	81.3434	47.7426	29.5469	318138	0,107	<120	267	496	126	25	538.221	1510.7	128.375	168.784	22.7987
9	4	ventricular	1358.81	3281.47	313.668	204.714	233.427	173049	0,154	381.349	724	1042	187	53	1312.78	5329.3	559.546		25.9455
10	4	lumbar	1135.09	2491.44	187.679	398.702	313.597	186735	0,124	440.226	903	787	363	45	1504.55	5048.12	490.513	43.3172	57.0271
11	4	lumbar	455.803	1943.74	240.486	162.085	160.184	83578.9	0,143	246.988	662	590	96	21	487.914	2174.67	330.739		17.562
12	4	lumbar	2572.92	5880.46	333.631	252.719	179.119	285672	0,214	1076.58	929	522	483	67	2492.52	9382.21	610.48	464.736	104.232
13	4	lumbar	1891.7	3927.94	407.47	216.68	185.339	117848	0,253	987.414	550	1242	805	113	2254.07	8740.44	847.269	623.84	60.0164
1	5	ventricular	1105.71	2750.45	207.316	126.318	164.148	920265	0,184	928.831	551	643	747	58
2	5
3	5	ventricular	1245.94	2982.89	205.209	26.471	31.0103	419396	0,072	307.064	278	608	757	50	1554.77	5487.72	422.746	876.27	22.2392
4	5	lumbar	61.7902	152.969	12.0849	8.44794	4.72654	157174	0,088	126.128	47	93	130						.
5	5	ventricular	1391.48	3249.6	96.5689	59.3297	58.1247	523041	0,116	328.388	369	266	1163	75
6	5	lumbar	447.271	1149.05	35.1766	4.31469	1.467	374680	0,098	<120	248	91	313	26	677.011	2202.77	104.987	392.93	11.5204
7	5	lumbar	758.833	2013.22	182.652	38.8121	54.1899	96373.7	0,107	545.73	246	743	119	26
8	5	ventricular	385.588	973.105	62.8471	38.0964	27.9829	304512	0,098	<120	289	455	174	31	536.039	1486.9	126.639	175.804	20.5718
9	5	ventricular	1623.55	4053.42	434.1	211.556	210.831	173569	0,132	445.166	735	1261	252	55	1277.44	5073.39	532.202		35.9806
10	5	lumbar	1122.45	2344.71	188.73	367.895	300.247	165308	0,102	310.029	833	822	326	45	1361.41	4863.23	467.987	293.084	49.9864
11	5	lumbar	492.367	2035.89	269.015	147.419	146.29	99182.3	0,116	353.16	629	560	104	20	530.727	2453.32	372.261		21.4467
12	5	lumbar	2224.91	5239.83	299.874	253.285	210.571	319250	0,154	1284.62	914	532	460	69	2269.65	8314.16	532.437	448.103	84.6918
13	5	lumbar	1293.99	3503.92	376.173	169.359	182.539	87374.4	0,187	1113.52	591	1102	717	103	1648.81	6683.22	736.221	363.518	60.5953
1	6
2	6
3	6	ventricular	1197.76	2729.43	181.502	37.7139	45.2861	318957	0,120	155.99	353	625	660	42	1442.07	5048.93	394.155	980.736	20.8868
4	6	lumbar	33.3271	79.2694	5.51048	5.51733	2.41543	119251	0,088	137.373	43	92	180						.
5	6	ventricular	854.52	2231.66	51.2027	32.292	30.6563	499623	0,111	420.732	418	134	1294	86	1085.94	3594.94	96.1474	883.223	26.0945
6	6	lumbar	459.856	1172.18	37.8527	4.7212	1.36868	267819	0,111	<120	238	155	301	24	541.706	1796.68	99.1099	144.183	12.584
7	6	lumbar	2249.04	5185.3	589.396	163.083	99.49	182134	0,093	46.2502	652	1145	171	34	1175.84	3635.83	352.106	29.26	21.3516
8	6	ventricular	404.632	991.081	65.4838	40.9709	24.1397	271709	0,098	<120	301	359	181	31	580.785	1597.67	146.276	183.246	20.5982
9	6	ventricular	2050.28	5554.34	860.787	118.766	145.503	174784	0,171	394.624	646	1389	194	55	1593.36	7369.37	1188.5		21.3985
10	6	lumbar	1007.31	2206.76	169.098	294.261	252.475	166676	0,128	225.03	762	709	241	43	1156.55	4004.85	325.282	298.563	40.8164
11	6	lumbar	197.84	531.433	21.5322	9.71325	1.78909	147301	0,688	<120	96	545	79	18			83.6356	1341.72	13.2006
12	6	lumbar	2481.37	5851.2	379.058	204.478	181.248	373816	0,253	1227.03	836	580	462	69	2263.8	8341.19	557.825	494.78	99.7819
13	6	lumbar	1319.97	3195.06	332.188	129.212	132.81	80269.4	0.143	970.149	530	1059	686	93	1551.6	5977.29	706.123	283.447	64.9954
